# Supplementary material for: Characterization and phylogenetic analysis of the complete mitochondrial genome sequence of Diospyros oleifera, the first representative from the family Ebenaceae
Source: Heliyon. 2022 Jul 6;8(7):e09870. doi: 10.1016/j.heliyon.2022.e09870 (PMC9283892; doi:10.1016/j.heliyon.2022.e09870)
Supplement: Table S1 — Distribution to different repeat type classes in the D. oleifera mt genome. [file mmc3.xls]

## Sheet: Sheet1
Repeat unit size	Number of SSRs	Proportions of SSRs(%)
mono-	3	3.45
di-	7	8.05
tri-	7	8.05
tetra-	60	68.97
penta-	7	8.05
hexa-	3	3.45
