# Supplementary material for: Characterization and phylogenetic analysis of the complete mitochondrial genome sequence of Diospyros oleifera, the first representative from the family Ebenaceae
Source: Heliyon. 2022 Jul 6;8(7):e09870. doi: 10.1016/j.heliyon.2022.e09870 (PMC9283892; doi:10.1016/j.heliyon.2022.e09870)
Supplement: Table S2 — Frequency of classified SSR motifs in the D. oleifera mt genome. [file mmc4.xls]

## Sheet: Sheet1
SSR Motifs	3	4	5	6	7	8	9	10	11	12	13	14	15	16	17	18	total
A/T	-	-	-	-	-	-	-	-	-	1	1					1	3
AG/CT	-	-	-	6													6
AT/AT	-	-	-		1												1
AAG/CTT	-	3	1														4
AAT/ATT	-	2	1														3
AAAG/CTTT	16																16
AAAT/ATTT	2																2
AACC/GGTT	2																2
AACG/CGTT	1																1
AACT/AGTT	2																2
AAGC/CTTG	2																2
AAGG/CCTT	5																5
AAGT/ACTT	1																1
AATC/ATTG	2																2
AATG/ATTC	8																8
ACAT/ATGT		1															1
ACCC/GGGT	1																1
ACCG/CGGT	1																1
ACCT/AGGT	1																1
ACGG/CCGT	1																1
ACTC/AGTG	4																4
ACTG/AGTC	1																1
AGAT/ATCT	3																3
AGCC/CTGG	1																1
AGCG/CGCT	1																1
AGCT/AGCT	2																2
CCCG/CGGG	1																1
CCGG/CCGG	1																1
AAAAT/ATTTT	1																1
AAAGC/CTTTG	1																1
AATTC/AATTG	1																1
ACAGG/CCTGT	1																1
ACTAG/AGTCT	1																1
ACTCT/AGAGT	1																1
AGCAT/ATGCT	1																1
AAAAAG/CTTTTT		1															1
AATAGT/ACTATT	1																1
AGGGAT/ATCCCT	1																1
