# Supplementary material for: Characterization and phylogenetic analysis of the complete mitochondrial genome sequence of Diospyros oleifera, the first representative from the family Ebenaceae
Source: Heliyon. 2022 Jul 6;8(7):e09870. doi: 10.1016/j.heliyon.2022.e09870 (PMC9283892; doi:10.1016/j.heliyon.2022.e09870)
Supplement: Table S3 — Repeats (≥30bp) in the D. oleifera mt genome. [file mmc5.xls]

#Id	LengthI	StartI	Type	LengthII	StartII	Hamming distance	E-value
1	331	203719	Palindromic	331	448072	-2	1.76E-183
2	178	215776	Palindromic	178	416888	0	4.68E-97
3	131	82989	Palindromic	131	384350	-1	3.64E-66
4	123	82997	Palindromic	123	384350	0	6.07E-64
5	115	222639	Forward	115	355365	0	3.98E-59
6	103	33100	Palindromic	103	47596	-2	3.15E-47
7	103	359603	Forward	103	467579	-3	3.19E-45
8	97	359553	Forward	97	467529	-3	1.09E-41
9	95	19555	Forward	95	353750	-3	1.63E-40
10	94	41572	Forward	94	103564	0	1.75E-46
11	93	1351	Forward	93	413892	-3	2.45E-39
12	90	169330	Palindromic	90	261711	-2	1.61E-39
13	89	121552	Palindromic	89	493000	0	1.79E-43
14	85	43095	Palindromic	85	401911	-3	1.22E-34
15	80	104795	Palindromic	80	216293	-1	1.13E-35
16	78	359628	Forward	78	467604	-1	1.76E-34
17	78	25723	Forward	78	189006	-3	1.54E-30
18	77	143245	Palindromic	77	217553	0	3.01E-36
19	77	40568	Forward	77	148649	-1	6.94E-34
20	72	123917	Forward	72	285565	0	3.08E-33
21	71	5448	Forward	71	322595	0	1.23E-32
22	71	152542	Palindromic	71	175519	-1	2.62E-30
23	71	30342	Forward	71	377164	-3	1.90E-26
24	70	169350	Palindromic	70	261711	-1	1.03E-29
25	70	32246	Forward	70	333133	-3	7.28E-26
26	69	167127	Forward	69	201818	-1	4.08E-29
27	69	191884	Palindromic	69	438123	-1	4.08E-29
28	69	201816	Forward	69	318012	-1	4.08E-29
29	68	144353	Forward	68	256124	0	7.88E-31
30	67	19494	Palindromic	67	191881	0	3.15E-30
31	67	19491	Forward	67	268204	-1	6.33E-28
32	66	256128	Forward	66	438129	0	1.26E-29
33	66	243930	Palindromic	66	432999	-1	2.50E-27
34	66	102596	Forward	66	408268	-3	1.56E-23
35	65	55141	Palindromic	65	256128	0	5.04E-29
36	65	55141	Palindromic	65	438129	0	5.04E-29
37	65	55143	Palindromic	65	190902	0	5.04E-29
38	65	144355	Forward	65	268206	0	5.04E-29
39	65	243929	Palindromic	65	436212	0	5.04E-29
40	65	256126	Forward	65	268206	0	5.04E-29
41	65	32820	Forward	65	333711	-3	5.95E-23
42	64	19494	Forward	64	438128	0	2.02E-28
43	64	19495	Forward	64	190904	0	2.02E-28
44	64	19495	Palindromic	64	243928	0	2.02E-28
45	64	55142	Palindromic	64	144357	0	2.02E-28
46	64	144357	Forward	64	438129	0	2.02E-28
47	64	190904	Palindromic	64	191883	0	2.02E-28
48	64	190904	Palindromic	64	243928	0	2.02E-28
49	64	191883	Forward	64	243928	0	2.02E-28
50	64	191885	Palindromic	64	433001	0	2.02E-28
51	64	433001	Forward	64	438127	0	2.02E-28
52	64	456609	Forward	64	456627	-3	2.27E-22
53	63	2774	Palindromic	63	344892	0	8.07E-28
54	63	19494	Forward	63	433002	0	8.07E-28
55	63	19495	Palindromic	63	55143	0	8.07E-28
56	63	19495	Forward	63	144357	0	8.07E-28
57	63	19495	Forward	63	256128	0	8.07E-28
58	63	19495	Forward	63	436214	0	8.07E-28
59	63	55143	Forward	63	191884	0	8.07E-28
60	63	55143	Forward	63	243929	0	8.07E-28
61	63	55143	Palindromic	63	268208	0	8.07E-28
62	63	55143	Palindromic	63	436214	0	8.07E-28
63	63	144357	Forward	63	190904	0	8.07E-28
64	63	144357	Palindromic	63	191884	0	8.07E-28
65	63	144357	Palindromic	63	243929	0	8.07E-28
66	63	144357	Forward	63	436214	0	8.07E-28
67	63	167131	Forward	63	318018	0	8.07E-28
68	63	190904	Forward	63	256128	0	8.07E-28
69	63	190904	Forward	63	268208	0	8.07E-28
70	63	190904	Forward	63	436214	0	8.07E-28
71	63	190904	Forward	63	438129	0	8.07E-28
72	63	191884	Palindromic	63	256128	0	8.07E-28
73	63	191884	Palindromic	63	268208	0	8.07E-28
74	63	191884	Palindromic	63	436214	0	8.07E-28
75	63	243929	Palindromic	63	256128	0	8.07E-28
76	63	243929	Palindromic	63	268208	0	8.07E-28
77	63	243929	Palindromic	63	438129	0	8.07E-28
78	63	256128	Forward	63	436214	0	8.07E-28
79	63	268208	Forward	63	436214	0	8.07E-28
80	63	268208	Forward	63	438129	0	8.07E-28
81	63	436214	Forward	63	438129	0	8.07E-28
82	63	130622	Palindromic	63	237450	-3	8.65E-22
83	62	55144	Palindromic	62	433003	0	3.23E-27
84	62	143275	Forward	62	366900	0	3.23E-27
85	62	144357	Forward	62	433003	0	3.23E-27
86	62	190904	Forward	62	433003	0	3.23E-27
87	62	256128	Forward	62	433003	0	3.23E-27
88	62	268208	Forward	62	433003	0	3.23E-27
89	62	433003	Forward	62	436214	0	3.23E-27
90	62	203085	Forward	62	264410	-1	6.00E-25
91	62	200552	Forward	62	432154	-2	5.49E-23
92	61	169359	Palindromic	61	261711	0	1.29E-26
93	61	265218	Palindromic	61	323081	-1	2.36E-24
94	60	33182	Palindromic	60	78849	0	5.16E-26
95	60	278736	Palindromic	60	285618	-1	9.29E-24
96	60	25741	Forward	60	189024	-2	8.22E-22
97	60	108863	Palindromic	60	298527	-2	8.22E-22
98	59	169052	Palindromic	59	209195	0	2.07E-25
99	59	47046	Forward	59	56801	-3	1.81E-19
100	57	51031	Palindromic	57	69089	0	3.30E-24
101	57	40639	Forward	57	148724	-1	5.65E-22
102	57	278531	Forward	57	432412	-1	5.65E-22
103	57	19593	Forward	57	353788	-2	4.75E-20
104	57	162018	Forward	57	245621	-2	4.75E-20
105	57	245116	Palindromic	57	462727	-3	2.61E-18
106	57	318660	Palindromic	57	343569	-3	2.61E-18
107	56	43124	Palindromic	56	401911	-2	1.83E-19
108	55	734	Forward	55	386575	0	5.29E-23
109	55	359651	Forward	55	467627	0	5.29E-23
110	55	2783	Palindromic	55	55142	-1	8.72E-21
111	55	2783	Forward	55	144366	-1	8.72E-21
112	55	2783	Forward	55	256137	-1	8.72E-21
113	55	2783	Forward	55	438138	-1	8.72E-21
114	55	268217	Palindromic	55	344891	-1	8.72E-21
115	54	2783	Forward	54	19504	-1	3.43E-20
116	54	2783	Forward	54	190913	-1	3.43E-20
117	54	2783	Palindromic	54	191884	-1	3.43E-20
118	54	2783	Palindromic	54	243929	-1	3.43E-20
119	54	2783	Forward	54	268217	-1	3.43E-20
120	54	2783	Forward	54	436223	-1	3.43E-20
121	54	19504	Palindromic	54	344892	-1	3.43E-20
122	54	55143	Forward	54	344892	-1	3.43E-20
123	54	144366	Palindromic	54	344892	-1	3.43E-20
124	54	190913	Palindromic	54	344892	-1	3.43E-20
125	54	191884	Forward	54	344892	-1	3.43E-20
126	54	243929	Forward	54	344892	-1	3.43E-20
127	54	256137	Palindromic	54	344892	-1	3.43E-20
128	54	344892	Palindromic	54	436223	-1	3.43E-20
129	54	344892	Palindromic	54	438138	-1	3.43E-20
130	54	125405	Palindromic	54	397693	-2	2.72E-18
131	54	167141	Palindromic	54	245096	-2	2.72E-18
132	54	201832	Palindromic	54	245096	-2	2.72E-18
133	53	30326	Palindromic	53	324867	0	8.46E-22
134	53	40592	Forward	53	148673	0	8.46E-22
135	53	2783	Forward	53	433012	-1	1.34E-19
136	53	344893	Palindromic	53	433012	-1	1.34E-19
137	53	245097	Palindromic	53	318028	-2	1.05E-17
138	53	32280	Forward	53	333167	-3	5.35E-16
139	53	52115	Forward	53	230872	-3	5.35E-16
140	52	231190	Forward	52	322398	0	3.38E-21
141	52	130633	Palindromic	52	237450	-1	5.28E-19
142	51	129925	Forward	51	148985	-1	2.07E-18
143	51	106052	Palindromic	51	197598	-2	1.55E-16
144	51	264696	Forward	51	309087	-2	1.55E-16
145	50	398469	Forward	50	476744	-1	8.12E-18
146	50	30363	Forward	50	377185	-2	5.97E-16
147	50	115263	Palindromic	50	400296	-3	2.86E-14
148	49	50627	Palindromic	49	135464	0	2.17E-19
149	49	116376	Forward	49	305380	0	2.17E-19
150	49	162016	Forward	49	237447	0	2.17E-19
151	49	19601	Forward	49	353796	-1	3.18E-17
152	49	204885	Forward	49	232478	-2	2.29E-15
153	49	23358	Forward	49	400583	-3	1.08E-13
154	48	134000	Forward	48	343848	0	8.66E-19
155	48	32837	Forward	48	333728	-2	8.79E-15
156	48	23141	Forward	48	400368	-3	4.04E-13
157	48	31297	Forward	48	278465	-3	4.04E-13
158	48	33114	Forward	48	144306	-3	4.04E-13
159	48	106547	Forward	48	222168	-3	4.04E-13
160	48	111804	Palindromic	48	405062	-3	4.04E-13
161	47	14844	Forward	47	381260	0	3.46E-18
162	47	217553	Palindromic	47	366900	0	3.46E-18
163	47	132785	Forward	47	377794	-2	3.37E-14
164	47	237449	Forward	47	245621	-2	3.37E-14
165	46	25755	Forward	46	189038	-1	1.91E-15
166	46	65508	Palindromic	46	307191	-1	1.91E-15
167	46	130639	Palindromic	46	162019	-1	1.91E-15
168	46	292000	Forward	46	344792	-1	1.91E-15
169	46	47022	Forward	46	56777	-3	5.68E-12
170	46	130639	Palindromic	46	245622	-3	5.68E-12
171	46	137887	Forward	46	344542	-3	5.68E-12
172	46	167111	Forward	46	199976	-3	5.68E-12
173	46	216544	Palindromic	46	344472	-3	5.68E-12
174	46	344545	Forward	46	367744	-3	5.68E-12
175	45	50998	Forward	45	207145	0	5.54E-17
176	45	55152	Forward	45	344901	0	5.54E-17
177	45	152500	Palindromic	45	175593	0	5.54E-17
178	45	191893	Forward	45	344901	0	5.54E-17
179	45	243938	Forward	45	344901	0	5.54E-17
180	45	344901	Palindromic	45	433012	0	5.54E-17
181	45	344901	Palindromic	45	436223	0	5.54E-17
182	45	344901	Palindromic	45	438138	0	5.54E-17
183	45	47634	Palindromic	45	144312	-1	7.48E-15
184	45	167150	Palindromic	45	245096	-1	7.48E-15
185	45	201841	Palindromic	45	245096	-1	7.48E-15
186	45	47060	Forward	45	56815	-2	4.94E-13
187	45	66995	Forward	45	377103	-2	4.94E-13
188	45	24026	Forward	45	401235	-3	2.12E-11
189	45	41485	Forward	45	64550	-3	2.12E-11
190	45	77296	Palindromic	45	458224	-3	2.12E-11
191	45	77489	Forward	45	307089	-3	2.12E-11
192	45	216484	Palindromic	45	367718	-3	2.12E-11
193	45	218808	Palindromic	45	431670	-3	2.12E-11
194	44	127948	Forward	44	317877	0	2.22E-16
195	44	161955	Palindromic	44	322443	0	2.22E-16
196	44	228581	Forward	44	347740	-1	2.93E-14
197	44	344475	Forward	44	367666	-1	2.93E-14
198	44	79150	Palindromic	44	142850	-2	1.89E-12
199	44	308419	Palindromic	44	350278	-2	1.89E-12
200	44	31260	Forward	44	432302	-3	7.93E-11
201	44	40256	Palindromic	44	220078	-3	7.93E-11
202	44	47069	Forward	44	56824	-3	7.93E-11
203	44	82999	Palindromic	44	261747	-3	7.93E-11
204	44	261747	Forward	44	384427	-3	7.93E-11
205	44	324867	Palindromic	44	377157	-3	7.93E-11
206	43	52503	Palindromic	43	403021	0	8.87E-16
207	43	70001	Forward	43	443594	0	8.87E-16
208	43	203104	Forward	43	264429	0	8.87E-16
209	43	443600	Palindromic	43	449658	0	8.87E-16
210	43	106060	Palindromic	43	197598	-1	1.14E-13
211	43	304355	Palindromic	43	483987	-1	1.14E-13
212	43	111790	Palindromic	43	405081	-3	2.96E-10
213	42	31301	Forward	42	432349	0	3.55E-15
214	42	443596	Forward	42	453931	0	3.55E-15
215	42	43138	Palindromic	42	401911	-1	4.47E-13
216	42	1696	Palindromic	42	90235	-2	2.75E-11
217	42	16164	Palindromic	42	431820	-3	1.10E-09
218	42	195384	Palindromic	42	314686	-3	1.10E-09
219	42	215771	Palindromic	42	243360	-3	1.10E-09
220	42	456609	Forward	42	456645	-3	1.10E-09
221	41	70003	Forward	41	453931	0	1.42E-14
222	41	51319	Forward	41	243526	-1	1.75E-12
223	41	19286	Palindromic	41	33115	-3	4.08E-09
224	41	19286	Forward	41	47643	-3	4.08E-09
225	41	90236	Forward	41	356857	-3	4.08E-09
226	41	216544	Palindromic	41	367668	-3	4.08E-09
227	40	245133	Palindromic	40	462727	0	5.68E-14
228	40	33163	Palindromic	40	47596	-1	6.81E-12
229	40	200574	Forward	40	432176	-1	6.81E-12
230	40	65986	Palindromic	40	416495	-2	3.98E-10
231	40	278469	Forward	40	432349	-2	3.98E-10
232	40	11513	Palindromic	40	203081	-3	1.51E-08
233	40	42544	Forward	40	341839	-3	1.51E-08
234	40	77502	Forward	40	307102	-3	1.51E-08
235	40	137890	Forward	40	367744	-3	1.51E-08
236	40	167120	Forward	40	199985	-3	1.51E-08
237	40	215772	Forward	40	356853	-3	1.51E-08
238	40	349340	Forward	40	459611	-3	1.51E-08
239	40	356856	Palindromic	40	417027	-3	1.51E-08
240	39	52498	Forward	39	443424	0	2.27E-13
241	39	245640	Forward	39	453945	0	2.27E-13
242	39	278549	Forward	39	432430	0	2.27E-13
243	39	355505	Forward	39	485477	0	2.27E-13
244	39	31195	Forward	39	433143	-1	2.66E-11
245	39	51006	Palindromic	39	322436	-1	2.66E-11
246	39	91366	Palindromic	39	111516	-1	2.66E-11
247	39	23368	Forward	39	400593	-2	1.51E-09
248	39	104630	Palindromic	39	358202	-2	1.51E-09
249	39	243357	Forward	39	417026	-2	1.51E-09
250	39	245643	Forward	39	468293	-2	1.51E-09
251	39	42554	Forward	39	341849	-3	5.60E-08
252	39	356857	Forward	39	459614	-3	5.60E-08
253	38	5521	Forward	38	322666	0	9.08E-13
254	38	121555	Palindromic	38	215776	0	9.08E-13
255	38	121555	Forward	38	417028	0	9.08E-13
256	38	132653	Forward	38	459611	0	9.08E-13
257	38	162037	Forward	38	453945	0	9.08E-13
258	38	215776	Forward	38	493048	0	9.08E-13
259	38	417028	Palindromic	38	493048	0	9.08E-13
260	38	449663	Palindromic	38	453935	0	9.08E-13
261	38	49903	Forward	38	167235	-1	1.04E-10
262	38	121607	Forward	38	121668	-1	1.04E-10
263	38	147576	Palindromic	38	459615	-1	1.04E-10
264	38	181212	Palindromic	38	258422	-1	1.04E-10
265	38	91030	Forward	38	356856	-2	5.75E-09
266	38	137895	Forward	38	344550	-2	5.75E-09
267	38	19170	Palindromic	38	377297	-3	2.07E-07
268	38	31320	Forward	38	332579	-3	2.07E-07
269	38	32131	Forward	38	333017	-3	2.07E-07
270	38	90237	Palindromic	38	243358	-3	2.07E-07
271	38	104631	Palindromic	38	201850	-3	2.07E-07
272	38	141939	Forward	38	357639	-3	2.07E-07
273	38	143217	Forward	38	153368	-3	2.07E-07
274	38	218850	Palindromic	38	431635	-3	2.07E-07
275	38	316042	Forward	38	434445	-3	2.07E-07
276	38	373720	Forward	38	481119	-3	2.07E-07
277	37	70007	Palindromic	37	449664	0	3.63E-12
278	37	91030	Palindromic	37	417030	0	3.63E-12
279	37	305353	Palindromic	37	308644	0	3.63E-12
280	37	308081	Forward	37	313284	0	3.63E-12
281	37	1700	Palindromic	37	91031	-1	4.03E-10
282	37	90235	Palindromic	37	121557	-1	4.03E-10
283	37	90235	Forward	37	493047	-1	4.03E-10
284	37	90236	Forward	37	91031	-1	4.03E-10
285	37	207153	Palindromic	37	322438	-1	4.03E-10
286	37	380730	Forward	37	472173	-1	4.03E-10
287	37	147578	Palindromic	37	349343	-2	2.18E-08
288	37	234143	Forward	37	435223	-2	2.18E-08
289	37	243361	Palindromic	37	356532	-2	2.18E-08
290	37	358224	Palindromic	37	468955	-2	2.18E-08
291	37	1700	Palindromic	37	356857	-3	7.62E-07
292	37	14370	Palindromic	37	345855	-3	7.62E-07
293	37	24041	Forward	37	401250	-3	7.62E-07
294	37	31468	Forward	37	332680	-3	7.62E-07
295	37	41511	Forward	37	64576	-3	7.62E-07
296	37	52004	Forward	37	54097	-3	7.62E-07
297	37	104632	Palindromic	37	167159	-3	7.62E-07
298	37	282652	Palindromic	37	441422	-3	7.62E-07
299	36	1704	Palindromic	36	234143	0	1.45E-11
300	36	90236	Forward	36	132656	0	1.45E-11
301	36	91031	Palindromic	36	121557	0	1.45E-11
302	36	91031	Forward	36	215776	0	1.45E-11
303	36	91031	Forward	36	493048	0	1.45E-11
304	36	121558	Forward	36	455982	0	1.45E-11
305	36	167159	Palindromic	36	245096	0	1.45E-11
306	36	201850	Palindromic	36	245096	0	1.45E-11
307	36	260648	Forward	36	476766	0	1.45E-11
308	36	455982	Palindromic	36	493047	0	1.45E-11
309	36	90235	Palindromic	36	455982	-1	1.57E-09
310	36	90236	Forward	36	215776	-1	1.57E-09
311	36	90236	Palindromic	36	417030	-1	1.57E-09
312	36	91031	Forward	36	132656	-1	1.57E-09
313	36	121556	Forward	36	243360	-1	1.57E-09
314	36	121557	Palindromic	36	132656	-1	1.57E-09
315	36	132656	Forward	36	215776	-1	1.57E-09
316	36	132656	Palindromic	36	417030	-1	1.57E-09
317	36	132656	Forward	36	493048	-1	1.57E-09
318	36	204898	Forward	36	232491	-1	1.57E-09
319	36	243360	Palindromic	36	493049	-1	1.57E-09
320	36	1701	Palindromic	36	132656	-2	8.24E-08
321	36	1704	Palindromic	36	435223	-2	8.24E-08
322	36	43199	Palindromic	36	398129	-2	8.24E-08
323	36	83007	Palindromic	36	261747	-2	8.24E-08
324	36	121557	Palindromic	36	356857	-2	8.24E-08
325	36	132653	Forward	36	349340	-2	8.24E-08
326	36	132656	Forward	36	356857	-2	8.24E-08
327	36	152617	Palindromic	36	175477	-2	8.24E-08
328	36	349340	Forward	36	356530	-2	8.24E-08
329	36	356857	Forward	36	493048	-2	8.24E-08
330	36	442212	Forward	36	449713	-2	8.24E-08
331	36	453948	Forward	36	468293	-2	8.24E-08
332	36	1414	Forward	36	413955	-3	2.80E-06
333	36	30521	Forward	36	350943	-3	2.80E-06
334	36	32673	Forward	36	333566	-3	2.80E-06
335	36	34467	Palindromic	36	438495	-3	2.80E-06
336	36	37965	Forward	36	132655	-3	2.80E-06
337	36	37965	Forward	36	459613	-3	2.80E-06
338	36	37966	Palindromic	36	455981	-3	2.80E-06
339	36	51308	Palindromic	36	238523	-3	2.80E-06
340	36	104633	Forward	36	245096	-3	2.80E-06
341	36	108953	Palindromic	36	298454	-3	2.80E-06
342	36	302240	Forward	36	302313	-3	2.80E-06
343	35	2792	Forward	35	121606	0	5.81E-11
344	35	2792	Palindromic	35	493000	0	5.81E-11
345	35	19513	Forward	35	121606	0	5.81E-11
346	35	19513	Palindromic	35	493000	0	5.81E-11
347	35	40661	Forward	35	148746	0	5.81E-11
348	35	40694	Forward	35	148781	0	5.81E-11
349	35	55153	Palindromic	35	121606	0	5.81E-11
350	35	55153	Forward	35	493000	0	5.81E-11
351	35	90236	Forward	35	459614	0	5.81E-11
352	35	90237	Forward	35	356534	0	5.81E-11
353	35	91031	Palindromic	35	455982	0	5.81E-11
354	35	121606	Forward	35	144375	0	5.81E-11
355	35	121606	Forward	35	190922	0	5.81E-11
356	35	121606	Palindromic	35	191894	0	5.81E-11
357	35	121606	Palindromic	35	243939	0	5.81E-11
358	35	121606	Forward	35	256146	0	5.81E-11
359	35	121606	Forward	35	268226	0	5.81E-11
360	35	121606	Palindromic	35	344902	0	5.81E-11
361	35	121606	Forward	35	433021	0	5.81E-11
362	35	121606	Forward	35	436232	0	5.81E-11
363	35	121606	Forward	35	438147	0	5.81E-11
364	35	132657	Forward	35	356534	0	5.81E-11
365	35	144375	Palindromic	35	493000	0	5.81E-11
366	35	190922	Palindromic	35	493000	0	5.81E-11
367	35	191894	Forward	35	493000	0	5.81E-11
368	35	215776	Palindromic	35	455982	0	5.81E-11
369	35	237468	Palindromic	35	449656	0	5.81E-11
370	35	243362	Palindromic	35	349343	0	5.81E-11
371	35	243939	Forward	35	493000	0	5.81E-11
372	35	256146	Palindromic	35	493000	0	5.81E-11
373	35	268226	Palindromic	35	493000	0	5.81E-11
374	35	344902	Forward	35	493000	0	5.81E-11
375	35	417031	Forward	35	455982	0	5.81E-11
376	35	433021	Palindromic	35	493000	0	5.81E-11
377	35	436232	Palindromic	35	493000	0	5.81E-11
378	35	438147	Palindromic	35	493000	0	5.81E-11
379	35	5150	Forward	35	459615	-1	6.10E-09
380	35	91031	Forward	35	459614	-1	6.10E-09
381	35	91032	Forward	35	356534	-1	6.10E-09
382	35	121557	Palindromic	35	356534	-1	6.10E-09
383	35	121558	Palindromic	35	459614	-1	6.10E-09
384	35	132654	Forward	35	136999	-1	6.10E-09
385	35	132656	Palindromic	35	455982	-1	6.10E-09
386	35	136999	Forward	35	459612	-1	6.10E-09
387	35	161189	Forward	35	381899	-1	6.10E-09
388	35	215776	Forward	35	459614	-1	6.10E-09
389	35	215777	Forward	35	356534	-1	6.10E-09
390	35	218975	Palindromic	35	269298	-1	6.10E-09
391	35	356534	Palindromic	35	417030	-1	6.10E-09
392	35	356534	Forward	35	493049	-1	6.10E-09
393	35	417031	Palindromic	35	459614	-1	6.10E-09
394	35	455982	Palindromic	35	459614	-1	6.10E-09
395	35	459614	Forward	35	493048	-1	6.10E-09
396	35	1701	Palindromic	35	356534	-2	3.11E-07
397	35	5150	Palindromic	35	147579	-2	3.11E-07
398	35	125597	Forward	35	244882	-2	3.11E-07
399	35	132657	Palindromic	35	243361	-2	3.11E-07
400	35	162040	Forward	35	468293	-2	3.11E-07
401	35	247375	Palindromic	35	355010	-2	3.11E-07
402	35	356534	Forward	35	356858	-2	3.11E-07
403	35	356857	Palindromic	35	455982	-2	3.11E-07
404	35	23823	Forward	35	401032	-3	1.03E-05
405	35	31643	Forward	35	332857	-3	1.03E-05
406	35	37966	Forward	35	90236	-3	1.03E-05
407	35	37966	Forward	35	91031	-3	1.03E-05
408	35	37966	Palindromic	35	121558	-3	1.03E-05
409	35	37966	Forward	35	215776	-3	1.03E-05
410	35	37966	Forward	35	356857	-3	1.03E-05
411	35	37966	Palindromic	35	417031	-3	1.03E-05
412	35	37966	Forward	35	493048	-3	1.03E-05
413	35	48059	Forward	35	320009	-3	1.03E-05
414	35	104634	Palindromic	35	318046	-3	1.03E-05
415	35	243361	Palindromic	35	356858	-3	1.03E-05
416	35	285322	Palindromic	35	373625	-3	1.03E-05
417	35	409191	Reverse	35	409191	-2	3.11E-07
418	34	1703	Palindromic	34	137001	0	2.33E-10
419	34	1704	Forward	34	121560	0	2.33E-10
420	34	1704	Forward	34	455984	0	2.33E-10
421	34	1704	Palindromic	34	493047	0	2.33E-10
422	34	5150	Forward	34	91032	0	2.33E-10
423	34	5150	Palindromic	34	121558	0	2.33E-10
424	34	5150	Forward	34	215777	0	2.33E-10
425	34	5150	Palindromic	34	417031	0	2.33E-10
426	34	5150	Palindromic	34	455982	0	2.33E-10
427	34	5150	Forward	34	493049	0	2.33E-10
428	34	121560	Palindromic	34	234145	0	2.33E-10
429	34	147582	Palindromic	34	356532	0	2.33E-10
430	34	210847	Palindromic	34	248620	0	2.33E-10
431	34	234145	Palindromic	34	455984	0	2.33E-10
432	34	234145	Forward	34	493047	0	2.33E-10
433	34	245170	Palindromic	34	357606	0	2.33E-10
434	34	270676	Palindromic	34	419189	0	2.33E-10
435	34	339706	Forward	34	339763	0	2.33E-10
436	34	356534	Forward	34	459615	0	2.33E-10
437	34	403030	Palindromic	34	443429	0	2.33E-10
438	34	1704	Palindromic	34	90235	-1	2.37E-08
439	34	2793	Forward	34	121668	-1	2.37E-08
440	34	5150	Forward	34	90237	-1	2.37E-08
441	34	5150	Forward	34	132657	-1	2.37E-08
442	34	5150	Forward	34	356534	-1	2.37E-08
443	34	19514	Forward	34	121668	-1	2.37E-08
444	34	55153	Palindromic	34	121668	-1	2.37E-08
445	34	90235	Forward	34	234145	-1	2.37E-08
446	34	121668	Forward	34	144376	-1	2.37E-08
447	34	121668	Forward	34	190923	-1	2.37E-08
448	34	121668	Palindromic	34	191894	-1	2.37E-08
449	34	121668	Palindromic	34	243939	-1	2.37E-08
450	34	121668	Forward	34	256147	-1	2.37E-08
451	34	121668	Forward	34	268227	-1	2.37E-08
452	34	121668	Palindromic	34	344902	-1	2.37E-08
453	34	121668	Forward	34	433022	-1	2.37E-08
454	34	121668	Forward	34	436233	-1	2.37E-08
455	34	121668	Forward	34	438148	-1	2.37E-08
456	34	121668	Palindromic	34	493000	-1	2.37E-08
457	34	130633	Forward	34	449657	-1	2.37E-08
458	34	147582	Forward	34	243364	-1	2.37E-08
459	34	243362	Palindromic	34	435227	-1	2.37E-08
460	34	349344	Forward	34	435227	-1	2.37E-08
461	34	356534	Palindromic	34	455982	-1	2.37E-08
462	34	456639	Forward	34	456657	-1	2.37E-08
463	34	5150	Forward	34	356858	-2	1.17E-06
464	34	24507	Forward	34	24539	-2	1.17E-06
465	34	189576	Forward	34	231189	-2	1.17E-06
466	34	261769	Forward	34	384449	-2	1.17E-06
467	34	308429	Forward	34	308610	-2	1.17E-06
468	34	309146	Palindromic	34	394523	-2	1.17E-06
469	34	324877	Palindromic	34	377157	-2	1.17E-06
470	34	456621	Forward	34	456657	-2	1.17E-06
471	34	5150	Forward	34	37967	-3	3.76E-05
472	34	37965	Forward	34	137000	-3	3.76E-05
473	34	37967	Forward	34	356534	-3	3.76E-05
474	34	83009	Forward	34	169350	-3	3.76E-05
475	34	130445	Palindromic	34	205413	-3	3.76E-05
476	34	169350	Palindromic	34	384427	-3	3.76E-05
477	34	278486	Forward	34	432366	-3	3.76E-05
478	34	292046	Forward	34	344836	-3	3.76E-05
479	34	326946	Forward	34	326984	-3	3.76E-05
480	34	448026	Palindromic	34	453069	-3	3.76E-05
481	33	1704	Palindromic	33	215776	0	9.30E-10
482	33	1704	Forward	33	417033	0	9.30E-10
483	33	91031	Forward	33	137001	0	9.30E-10
484	33	91031	Forward	33	234146	0	9.30E-10
485	33	104468	Forward	33	367275	0	9.30E-10
486	33	121560	Palindromic	33	137001	0	9.30E-10
487	33	137001	Forward	33	215776	0	9.30E-10
488	33	137001	Forward	33	234146	0	9.30E-10
489	33	137001	Palindromic	33	417033	0	9.30E-10
490	33	137001	Palindromic	33	455984	0	9.30E-10
491	33	137001	Forward	33	493048	0	9.30E-10
492	33	152580	Palindromic	33	175519	0	9.30E-10
493	33	215776	Forward	33	234146	0	9.30E-10
494	33	234146	Palindromic	33	417033	0	9.30E-10
495	33	234147	Palindromic	33	243363	0	9.30E-10
496	33	234147	Forward	33	349344	0	9.30E-10
497	33	237468	Forward	33	443610	0	9.30E-10
498	33	243528	Palindromic	33	322300	0	9.30E-10
499	33	1704	Palindromic	33	459614	-1	9.21E-08
500	33	90236	Forward	33	137001	-1	9.21E-08
501	33	130634	Palindromic	33	443610	-1	9.21E-08
502	33	132656	Forward	33	234146	-1	9.21E-08
503	33	216496	Palindromic	33	367718	-1	9.21E-08
504	33	234146	Forward	33	459614	-1	9.21E-08
505	33	244643	Palindromic	33	247369	-1	9.21E-08
506	33	308430	Palindromic	33	350278	-1	9.21E-08
507	33	108492	Forward	33	427300	-2	4.42E-06
508	33	137001	Forward	33	356857	-2	4.42E-06
509	33	137711	Forward	33	144139	-2	4.42E-06
510	33	137900	Forward	33	367754	-2	4.42E-06
511	33	204830	Forward	33	232378	-2	4.42E-06
512	33	234146	Forward	33	356857	-2	4.42E-06
513	33	1704	Palindromic	33	37966	-3	1.37E-04
514	33	5152	Palindromic	33	199075	-3	1.37E-04
515	33	23346	Forward	33	400571	-3	1.37E-04
516	33	31679	Forward	33	332893	-3	1.37E-04
517	33	37966	Forward	33	234146	-3	1.37E-04
518	33	42784	Palindromic	33	83863	-3	1.37E-04
519	33	46156	Palindromic	33	472172	-3	1.37E-04
520	33	143209	Forward	33	153360	-3	1.37E-04
521	33	188367	Palindromic	33	238521	-3	1.37E-04
522	33	247656	Forward	33	490441	-3	1.37E-04
523	33	278598	Forward	33	432479	-3	1.37E-04
524	33	468974	Forward	33	492993	-3	1.37E-04
525	32	1704	Palindromic	32	5150	0	3.72E-09
526	32	1704	Forward	32	243364	0	3.72E-09
527	32	1704	Palindromic	32	349344	0	3.72E-09
528	32	5150	Forward	32	137002	0	3.72E-09
529	32	5150	Forward	32	234147	0	3.72E-09
530	32	5150	Palindromic	32	243364	0	3.72E-09
531	32	5150	Forward	32	349344	0	3.72E-09
532	32	16164	Forward	32	438974	0	3.72E-09
533	32	36401	Forward	32	55142	0	3.72E-09
534	32	36401	Palindromic	32	144389	0	3.72E-09
535	32	36401	Palindromic	32	256160	0	3.72E-09
536	32	36401	Palindromic	32	438161	0	3.72E-09
537	32	90237	Palindromic	32	147582	0	3.72E-09
538	32	90237	Forward	32	435227	0	3.72E-09
539	32	91032	Palindromic	32	243364	0	3.72E-09
540	32	91032	Forward	32	349344	0	3.72E-09
541	32	121560	Palindromic	32	349344	0	3.72E-09
542	32	132657	Palindromic	32	147582	0	3.72E-09
543	32	132657	Forward	32	435227	0	3.72E-09
544	32	137002	Palindromic	32	243364	0	3.72E-09
545	32	137002	Forward	32	349344	0	3.72E-09
546	32	147582	Palindromic	32	435227	0	3.72E-09
547	32	215777	Forward	32	349344	0	3.72E-09
548	32	243364	Forward	32	455984	0	3.72E-09
549	32	349344	Palindromic	32	417033	0	3.72E-09
550	32	349344	Palindromic	32	455984	0	3.72E-09
551	32	349344	Forward	32	493049	0	3.72E-09
552	32	353745	Palindromic	32	354982	0	3.72E-09
553	32	356534	Forward	32	435227	0	3.72E-09
554	32	396374	Palindromic	32	397888	0	3.72E-09
555	32	435227	Forward	32	459615	0	3.72E-09
556	32	1704	Forward	32	147582	-1	3.57E-07
557	32	2806	Palindromic	32	36401	-1	3.57E-07
558	32	5150	Forward	32	435227	-1	3.57E-07
559	32	31929	Palindromic	32	400042	-1	3.57E-07
560	32	51006	Forward	32	161967	-1	3.57E-07
561	32	90237	Forward	32	349344	-1	3.57E-07
562	32	91032	Palindromic	32	147582	-1	3.57E-07
563	32	91032	Forward	32	435227	-1	3.57E-07
564	32	121560	Forward	32	147582	-1	3.57E-07
565	32	121560	Palindromic	32	435227	-1	3.57E-07
566	32	137002	Palindromic	32	147582	-1	3.57E-07
567	32	137002	Forward	32	356534	-1	3.57E-07
568	32	137002	Forward	32	435227	-1	3.57E-07
569	32	147582	Palindromic	32	215777	-1	3.57E-07
570	32	147582	Palindromic	32	234147	-1	3.57E-07
571	32	147582	Forward	32	417033	-1	3.57E-07
572	32	147582	Forward	32	455984	-1	3.57E-07
573	32	147582	Palindromic	32	493049	-1	3.57E-07
574	32	161967	Forward	32	207153	-1	3.57E-07
575	32	189657	Palindromic	32	230920	-1	3.57E-07
576	32	215777	Forward	32	435227	-1	3.57E-07
577	32	234147	Forward	32	356534	-1	3.57E-07
578	32	243364	Palindromic	32	459615	-1	3.57E-07
579	32	417033	Palindromic	32	435227	-1	3.57E-07
580	32	435227	Palindromic	32	455984	-1	3.57E-07
581	32	435227	Forward	32	493049	-1	3.57E-07
582	32	33929	Palindromic	32	129519	-2	1.66E-05
583	32	147582	Palindromic	32	356858	-2	1.66E-05
584	32	159010	Palindromic	32	223007	-2	1.66E-05
585	32	167160	Palindromic	32	325864	-2	1.66E-05
586	32	201851	Palindromic	32	325864	-2	1.66E-05
587	32	245099	Forward	32	325864	-2	1.66E-05
588	32	318047	Palindromic	32	325864	-2	1.66E-05
589	32	349344	Forward	32	356858	-2	1.66E-05
590	32	356858	Forward	32	435227	-2	1.66E-05
591	32	431830	Palindromic	32	438974	-2	1.66E-05
592	32	6898	Forward	32	468978	-3	4.98E-04
593	32	18237	Forward	32	105960	-3	4.98E-04
594	32	19286	Palindromic	32	144316	-3	4.98E-04
595	32	37967	Palindromic	32	147582	-3	4.98E-04
596	32	37967	Palindromic	32	243364	-3	4.98E-04
597	32	37967	Forward	32	349344	-3	4.98E-04
598	32	37967	Forward	32	435227	-3	4.98E-04
599	32	51311	Palindromic	32	189481	-3	4.98E-04
600	32	62007	Forward	32	69724	-3	4.98E-04
601	32	82989	Palindromic	32	261769	-3	4.98E-04
602	32	84191	Forward	32	424144	-3	4.98E-04
603	32	91034	Palindromic	32	199076	-3	4.98E-04
604	32	91042	Forward	32	132667	-3	4.98E-04
605	32	104643	Palindromic	32	358196	-3	4.98E-04
606	32	121558	Forward	32	199076	-3	4.98E-04
607	32	143715	Palindromic	32	217126	-3	4.98E-04
608	32	147767	Palindromic	32	236846	-3	4.98E-04
609	32	199076	Palindromic	32	215779	-3	4.98E-04
610	32	199076	Forward	32	417031	-3	4.98E-04
611	32	199076	Forward	32	455982	-3	4.98E-04
612	32	199076	Palindromic	32	493051	-3	4.98E-04
613	32	206876	Palindromic	32	447991	-3	4.98E-04
614	32	312551	Palindromic	32	409999	-3	4.98E-04
615	32	329956	Palindromic	32	398339	-3	4.98E-04
616	31	19527	Palindromic	31	36402	0	1.49E-08
617	31	36402	Palindromic	31	190936	0	1.49E-08
618	31	36402	Forward	31	191884	0	1.49E-08
619	31	36402	Forward	31	243929	0	1.49E-08
620	31	36402	Palindromic	31	268240	0	1.49E-08
621	31	36402	Palindromic	31	436246	0	1.49E-08
622	31	51242	Forward	31	231080	0	1.49E-08
623	31	51321	Palindromic	31	322302	0	1.49E-08
624	31	106564	Forward	31	222185	0	1.49E-08
625	31	108926	Palindromic	31	298490	0	1.49E-08
626	31	167097	Forward	31	462768	0	1.49E-08
627	31	187087	Forward	31	234222	0	1.49E-08
628	31	305358	Palindromic	31	308585	0	1.49E-08
629	31	308585	Forward	31	308645	0	1.49E-08
630	31	3860	Forward	31	241660	-1	1.38E-06
631	31	36402	Forward	31	344892	-1	1.38E-06
632	31	39684	Palindromic	31	469163	-1	1.38E-06
633	31	189579	Forward	31	322400	-1	1.38E-06
634	31	189661	Forward	31	472137	-1	1.38E-06
635	31	228543	Forward	31	347692	-1	1.38E-06
636	31	277083	Palindromic	31	296102	-1	1.38E-06
637	31	308615	Palindromic	31	350276	-1	1.38E-06
638	31	73091	Palindromic	31	205826	-2	6.23E-05
639	31	162034	Forward	31	443607	-2	6.23E-05
640	31	162034	Palindromic	31	449663	-2	6.23E-05
641	31	193342	Forward	31	375698	-2	6.23E-05
642	31	218782	Palindromic	31	431709	-2	6.23E-05
643	31	237465	Forward	31	453942	-2	6.23E-05
644	31	245637	Forward	31	443607	-2	6.23E-05
645	31	245637	Palindromic	31	449663	-2	6.23E-05
646	31	260684	Forward	31	476795	-2	6.23E-05
647	31	340888	Forward	31	430092	-2	6.23E-05
648	31	380740	Forward	31	472183	-2	6.23E-05
649	31	11518	Palindromic	31	264410	-3	1.81E-03
650	31	20368	Forward	31	34312	-3	1.81E-03
651	31	30544	Forward	31	350966	-3	1.81E-03
652	31	41313	Forward	31	270677	-3	1.81E-03
653	31	41313	Palindromic	31	419191	-3	1.81E-03
654	31	41327	Palindromic	31	419177	-3	1.81E-03
655	31	42774	Palindromic	31	83875	-3	1.81E-03
656	31	43195	Palindromic	31	78610	-3	1.81E-03
657	31	61929	Forward	31	69646	-3	1.81E-03
658	31	73895	Palindromic	31	204572	-3	1.81E-03
659	31	90247	Forward	31	91042	-3	1.81E-03
660	31	102476	Palindromic	31	408457	-3	1.81E-03
661	31	104627	Forward	31	267082	-3	1.81E-03
662	31	104632	Forward	31	492996	-3	1.81E-03
663	31	127649	Forward	31	435789	-3	1.81E-03
664	31	130639	Palindromic	31	453942	-3	1.81E-03
665	31	138093	Forward	31	207052	-3	1.81E-03
666	31	149071	Forward	31	287345	-3	1.81E-03
667	31	194324	Forward	31	288627	-3	1.81E-03
668	31	202044	Palindromic	31	410803	-3	1.81E-03
669	31	228395	Forward	31	399011	-3	1.81E-03
670	31	256444	Forward	31	270874	-3	1.81E-03
671	31	265752	Forward	31	430069	-3	1.81E-03
672	31	285669	Forward	31	337392	-3	1.81E-03
673	31	324861	Forward	31	355319	-3	1.81E-03
674	31	358208	Palindromic	31	492996	-3	1.81E-03
675	31	381229	Forward	31	401752	-3	1.81E-03
676	30	36403	Palindromic	30	433035	0	5.95E-08
677	30	42818	Forward	30	118921	0	5.95E-08
678	30	43150	Palindromic	30	401911	0	5.95E-08
679	30	106073	Palindromic	30	197598	0	5.95E-08
680	30	108893	Palindromic	30	298527	0	5.95E-08
681	30	48029	Forward	30	319984	-1	5.36E-06
682	30	52138	Forward	30	230895	-1	5.36E-06
683	30	67010	Forward	30	377118	-1	5.36E-06
684	30	84961	Forward	30	443483	-1	5.36E-06
685	30	102668	Forward	30	408340	-1	5.36E-06
686	30	120941	Palindromic	30	386526	-1	5.36E-06
687	30	137856	Forward	30	367702	-1	5.36E-06
688	30	174081	Palindromic	30	275028	-1	5.36E-06
689	30	255859	Forward	30	463988	-1	5.36E-06
690	30	260648	Forward	30	398491	-1	5.36E-06
691	30	10774	Palindromic	30	340815	-2	2.33E-04
692	30	19555	Palindromic	30	354979	-2	2.33E-04
693	30	42563	Forward	30	341858	-2	2.33E-04
694	30	48679	Forward	30	322132	-2	2.33E-04
695	30	50723	Forward	30	108731	-2	2.33E-04
696	30	51200	Palindromic	30	449750	-2	2.33E-04
697	30	70014	Forward	30	162034	-2	2.33E-04
698	30	70014	Forward	30	237465	-2	2.33E-04
699	30	70014	Forward	30	245637	-2	2.33E-04
700	30	90247	Forward	30	356868	-2	2.33E-04
701	30	141949	Palindromic	30	466478	-2	2.33E-04
702	30	185582	Palindromic	30	185583	-2	2.33E-04
703	30	205146	Palindromic	30	380625	-2	2.33E-04
704	30	228642	Forward	30	347815	-2	2.33E-04
705	30	244642	Forward	30	355017	-2	2.33E-04
706	30	245653	Forward	30	468303	-2	2.33E-04
707	30	288516	Forward	30	386427	-2	2.33E-04
708	30	308623	Forward	30	308679	-2	2.33E-04
709	30	351749	Palindromic	30	356116	-2	2.33E-04
710	30	1704	Forward	30	199078	-3	6.52E-03
711	30	2800	Palindromic	30	325861	-3	6.52E-03
712	30	8301	Palindromic	30	423057	-3	6.52E-03
713	30	20444	Forward	30	34287	-3	6.52E-03
714	30	22214	Forward	30	399084	-3	6.52E-03
715	30	23163	Forward	30	400390	-3	6.52E-03
716	30	23868	Forward	30	401077	-3	6.52E-03
717	30	30978	Palindromic	30	400975	-3	6.52E-03
718	30	31316	Forward	30	278484	-3	6.52E-03
719	30	31670	Forward	30	332884	-3	6.52E-03
720	30	33159	Forward	30	334009	-3	6.52E-03
721	30	38382	Palindromic	30	432891	-3	6.52E-03
722	30	42716	Forward	30	137709	-3	6.52E-03
723	30	42716	Forward	30	144137	-3	6.52E-03
724	30	43203	Forward	30	351178	-3	6.52E-03
725	30	45711	Palindromic	30	59078	-3	6.52E-03
726	30	51313	Forward	30	207209	-3	6.52E-03
727	30	69127	Forward	30	231223	-3	6.52E-03
728	30	70014	Palindromic	30	130640	-3	6.52E-03
729	30	78607	Forward	30	398135	-3	6.52E-03
730	30	106320	Forward	30	363806	-3	6.52E-03
731	30	119134	Forward	30	432790	-3	6.52E-03
732	30	137004	Palindromic	30	199078	-3	6.52E-03
733	30	137719	Forward	30	342024	-3	6.52E-03
734	30	145510	Palindromic	30	145516	-3	6.52E-03
735	30	161932	Forward	30	322259	-3	6.52E-03
736	30	167141	Forward	30	462750	-3	6.52E-03
737	30	188357	Forward	30	207199	-3	6.52E-03
738	30	199074	Palindromic	30	349350	-3	6.52E-03
739	30	199074	Palindromic	30	459621	-3	6.52E-03
740	30	199078	Palindromic	30	234149	-3	6.52E-03
741	30	199078	Forward	30	243364	-3	6.52E-03
742	30	199992	Forward	30	201818	-3	6.52E-03
743	30	201832	Forward	30	462750	-3	6.52E-03
744	30	207072	Forward	30	351317	-3	6.52E-03
745	30	215787	Forward	30	459625	-3	6.52E-03
746	30	230918	Palindromic	30	472137	-3	6.52E-03
747	30	283210	Forward	30	349352	-3	6.52E-03
748	30	303736	Palindromic	30	332584	-3	6.52E-03
749	30	308122	Forward	30	308929	-3	6.52E-03
750	30	312533	Palindromic	30	410019	-3	6.52E-03
751	30	318011	Palindromic	30	392655	-3	6.52E-03
752	30	318028	Forward	30	462750	-3	6.52E-03
753	30	318052	Palindromic	30	492997	-3	6.52E-03
754	30	322316	Forward	30	476841	-3	6.52E-03
755	30	325861	Forward	30	344899	-3	6.52E-03
756	30	356076	Forward	30	403597	-3	6.52E-03
757	30	382540	Palindromic	30	490396	-3	6.52E-03
758	30	384224	Forward	30	466515	-3	6.52E-03
759	30	392644	Forward	30	468978	-3	6.52E-03
760	30	487011	Reverse	30	487012	-3	6.52E-03
